# Supplementary material for: PD-1 and ICOS coexpression identifies tumor-reactive CD4+ T cells in human solid tumors
Source: J Clin Invest. 2022 Jun 15;132(12):e156821. doi: 10.1172/JCI156821 (PMC9197519; doi:10.1172/JCI156821)
Supplement: Supplemental table 1 [file jci-132-156821-s035.xlsx]

## Sheet: Sheet1
Patient	Tumor Type	HPV status	Microsatellite stability	TMB (mut/MB)	Mutation count
Patient 1	HNSCC	HPV-positive	NA	1.11	38
Patient 2	HNSCC	HPV-negative	NA	2.981	102
Patient 3	HNSCC	HPV-positive	NA	1.753	60
Patient 4	CRC	NA	stable	2.016	69
Patient 5	CRC	NA	stable	1.782	61
