# Supplementary material for: PD-1 and ICOS coexpression identifies tumor-reactive CD4+ T cells in human solid tumors
Source: J Clin Invest. 2022 Jun 15;132(12):e156821. doi: 10.1172/JCI156821 (PMC9197519; doi:10.1172/JCI156821)
Supplement: Supplemental table 2 [file jci-132-156821-s036.xlsx]

## Sheet: Sheet1
Antigen	Fluorochrome	Manufacturer	Clone	Reference Number
CD3	PE/Dazzle 594	BioLegend	UCHT1	300450
CD3	Alexa 700	BioLegend	UCHT1	300424
CD3	FITC	BioLegend	UCHT1	300440
CD3	APC	BioLegend	UCHT1	300412
CD4	BV785	BioLegend	OKT4	317442
CD8a	BV510	BioLegend	RPA-T8	301048
CD8a	BV711	BioLegend	RPA-T8	301044
CD25	BV650	BioLegend	BC96	302634
CD25	PE	BD Biosciences	2A3	341009
CD45	BV510	BioLegend	2D1	368526
CD45RA	PerCP/Cy5.5	BioLegend	HI100	304122
CCR7	PE/Dazzle 594	BioLegend	G043H7	353236
CD69	BV605	BioLegend	FN50	310938
CD127	APC	BioLegend	AO19D5	351315
HLA-DR	BV605	BioLegend	L243	307640
CD152 (CTLA-4)	PE/Dazzle 594	BioLegend	BNI3	369616
CD137 (4-1BB)	PE	BioLegend	4B4-1	309804
Ki-67	A488	BD Biosciences	B56	561165
CD134 (OX40)	PE	BD Biosciences	L106	340420
CD134(OX40)	PE-Cy7	BioLegend	Ber-ACT35	350012
CD279 (PD-1)	PE-Cy7	BD Biosciences	EH12.1	561272
CD39	BV650	BD Biosciences	TU66	563681
CD39	APC	eBioscience	eBioA1	17-0399-42
CD103	PE	eBioscience	B-Ly7	12-1038-42
CD103	APC	eBioscience	Ber-ACT8	17-1037-42
FOXP3	e450	eBioscience	PCH101	48-4776-42
FOXP3	Alexa 700	eBioscience	PCH101	56-4776-41
CD278 (ICOS)	Biotin	eBioscience	ISA-3	13-9948-82
CXCL13	PE	R&D Systems	53610	IC801P
Streptavidin	APC-eFluor 780	eBioscience	NA	47-4317-82
