# Supplementary material for: PD-1 and ICOS coexpression identifies tumor-reactive CD4+ T cells in human solid tumors
Source: J Clin Invest. 2022 Jun 15;132(12):e156821. doi: 10.1172/JCI156821 (PMC9197519; doi:10.1172/JCI156821)
Supplement: Supplemental table 3 [file jci-132-156821-s037.xlsx]

## Sheet: Sheet1
MHC class II panel
Antigen Retrieval	Antibody	Dilution	TSA-Opal (Akoya Biosciences)	Dilution
pH9	FOXP3 (ThermoFisher, 236/E7) Cat. # 14-4777-82	1:300	620 (Cat. # FP1495001KT)	1:100
pH6	CD8 (ThermoFisher, SP16) Cat. # MA5-16345	1:50	650 (Cat. # FP1496001KT)	1:100
pH6	CD3 (ThermoFisher, SP7) Cat. # MA1-90582	1:150	520 (Cat. # FP148700KT)	1:100
pH6	iCOS (Cell Signaling, D1K2T) Cat. # 89601	1:400	690 (Cat. # FP1497001KT)	1:100
pH6	MHC class II (BD Biosciences, TU39) Cat. # 555556	1:250	570 (Cat. # FP1488001KT)	1:200
pH6	Pan Cytokeratin (BioLegend, C-11) Cat. # 628602	1:100	540 (Cat. # FP1494001KT)	1:100
