# Supplementary material for: PD-1 and ICOS coexpression identifies tumor-reactive CD4+ T cells in human solid tumors
Source: J Clin Invest. 2022 Jun 15;132(12):e156821. doi: 10.1172/JCI156821 (PMC9197519; doi:10.1172/JCI156821)
Supplement: Supplemental table 4 [file jci-132-156821-s038.xlsx]

## Sheet: Sheet1
	Gene	Primer Name	Sequence	PCR product
	RPS18	RPS18 S	GGACAACAAGCTCCGTGAAGA	72 bp
	(human)	RPS18 AS	CAGAAGTGACGCAGCCCTCTA
	CXCL9	CXCL9 S	GAGTGCAAGGAACCCCAGTAGT	77 bp
	(human)	CXCL9 AS	TTGTAGGTGGATAGTCCCTTGGTT
	CXCL10	CXCL10 S	TTCAAGGAGTACCTCTCTCTAG	177 bp
	(human)	CXCL10 AS	CTGGATTCAGACATCTCTTCTC
	CXCL11	CXCL11 S	GACGCTGTCTTTGCATAGGC	148 bp
	(human)	CXCL11 AS	GGATTTAGGCATCGTTGTCCTTT
	CXCL13	CXCL13 S	GAGGCAGATGGAACTTGAGC	158 bp
	(human)	CXCL13 AS	CTGGGGATCTTCGAATGCTA
	RORC	RORC S	GCATGTCCCGAGATGCTGTC	180 bp
	(human)	RORC AS	CTGGGAGCCCCAAGGTGTAG
	Tbet	hTbet S	CCGTGACTGCCTACCAGAAT	158 bp
	(human)	hTbet AS	ATCTCCCCCAAGGAATTGAC
	GATA-3	hGATA-3 S	GAACCGGCCCCTCATTAAG	216 bp
	(human)	hGATA-3 AS	ATTTTTCGGTTTCTGGTCTGGAT
	IL-13	IL-13 S	ATTGCTCTCACTTGCCTTGG	152 bp
	(human)	IL-13 AS	GTCAGGTTGATGCTCCATACC
	IFNG	IFNG S	GTTTTGGGTTCTCTTGGCTGTTA	113 bp
	(human)	IFNG AS	AAAAGAGTTCCATTATCCGCTACATC
	IL-17A	IL-17A S	GAAGGCAGGAATCACAATC	213 bp
	(human)	IL-17A AS	GCCTCCCAGATCACAGA
	BCL6	BCL6 S	AGCAAGGCATTGGTGAAGACA	65 bp
	(human)	BCL6 AS	ATGGCGGGTGAACTGGATAC
	IL21	IL21 S	CATGGAGAGGATTGTCATCTGTC	163 bp
	(human)	IL21 AS	CAGAAATTCAGGGACCAAGTCAT
